# Supplementary material for: Integrated Jingmenvirus Polymerase Gene in Ixodes ricinus Genome
Source: Viruses. 2022 Aug 29;14(9):1908. doi: 10.3390/v14091908 (PMC9501327; doi:10.3390/v14091908)
Supplement: Supplementary file 1 [file viruses-14-01908-s001.zip]

Archive with 6 entries (6 files):
- Table S1. Georeferenced data of collected ticks.xlsx
- Table S2. PCR mixture and PCR conditions for self-developed PCR assays.pdf
- Table S3. Oligonucleotide primers used for sequencing of cloned amplicon.pdf
- Table S4. Data on Ixodes ricinus ticks that were PCR-positive on the Integrated Jingmenvirus polymerase gene.xlsx
- Table S5. Quantitative PCR assessment of the copy number of the inserted flavi-NS5-like protein gene in I. ricinus ticks.pdf
- Table S6. The results of nested-PCR screening on JLV of other ixodid ticks.pdf
