# Supplementary material for: Integrated Jingmenvirus Polymerase Gene in Ixodes ricinus Genome
Source: Viruses. 2022 Aug 29;14(9):1908. doi: 10.3390/v14091908 (PMC9501327; doi:10.3390/v14091908)
Supplement: Supplementary file 1 [file viruses-14-01908-s001.zip › Table S1. Georeferenced data of collected ticks.xlsx]

## Sheet: About
Table S1
Georeferenced data of collected ticks

## Sheet: Data
Date	Species	Sex\Stage	Number of ticks	Region	Latitude	Longitude	Accurity, m
2016-05-04	Haemaphysalis concinna	male	17	Altai Territory	52.1482	85.9783	high
2013-07-09	Ixodes ricinus	female	2	Belgorod region	50.7174	35.7794	low
2013-07-09	Ixodes ricinus	male	5	Belgorod region	50.7174	35.7794	low
2013-07-09	Ixodes ricinus	nymph	40	Belgorod region	50.7174	35.7794	low
2013-07-09	Ixodes ricinus	nymph	4	Belgorod region	50.7161	35.7388	low
2013-08-14	Ixodes ricinus	female	9	Belgorod region	50.7174	35.7794	low
2013-08-14	Ixodes ricinus	male	6	Belgorod region	50.7174	35.7794	low
2013-08-14	Ixodes ricinus	nymph	22	Belgorod region	50.7174	35.7794	low
2013-08-14	Ixodes ricinus	female	2	Belgorod region	50.7161	35.7388	low
2013-08-14	Ixodes ricinus	male	4	Belgorod region	50.7161	35.7388	low
2013-08-14	Ixodes ricinus	nymph	3	Belgorod region	50.7161	35.7388	low
2019-01-06	Ixodes ricinus	female	11	Kaliningrad region	54.6985	20.1881	high
2019-01-06	Ixodes ricinus	male	3	Kaliningrad region	54.6985	20.1881	high
2019-03-30	Ixodes ricinus	male	4	Kaliningrad region	54.8373	20.5091	high
2019-04-13	Ixodes ricinus	female	1	Kaliningrad region	54.8345	20.5075	high
2019-04-28	Ixodes ricinus	male	2	Kaliningrad region	54.6972	20.1935	high
2019-04-28	Ixodes ricinus	male	2	Kaliningrad region	54.6995	20.2003	high
2019-04-28	Ixodes ricinus	female	1	Kaliningrad region	54.6995	20.2003	high
2019-05-05	Ixodes ricinus	male	7	Kaliningrad region	54.83	20.5101	high
2019-05-05	Ixodes ricinus	female	2	Kaliningrad region	54.83	20.5101	high
2019-05-05	Ixodes ricinus	female	9	Kaliningrad region	54.8367	20.503	high
2019-05-25	Ixodes ricinus	male	2	Kaliningrad region	54.7016	20.1998	high
2019-06-16	Ixodes ricinus	male	1	Kaliningrad region	54.6982	20.1881	high
2019-06-22	Ixodes ricinus	male	2	Kaliningrad region	54.8272	20.5126	high
2019-06-30	Ixodes ricinus	male	1	Kaliningrad region	54.8379	20.5097	high
2019-07-04	Ixodes ricinus	female	2	Kaliningrad region	54.8301	20.5075	high
2019-07-04	Ixodes ricinus	female	4	Kaliningrad region	54.8274	20.5172	high
2019-07-04	Ixodes ricinus	male	2	Kaliningrad region	54.8274	20.5172	high
2019-07-06	Ixodes ricinus	female	3	Kaliningrad region	54.8354	20.5064	high
2019-07-06	Ixodes ricinus	male	2	Kaliningrad region	54.8354	20.5064	high
2019-07-07	Ixodes ricinus	male	2	Kaliningrad region	54.6988	20.1924	high
2019-07-13	Ixodes ricinus	male	9	Kaliningrad region	54.6972	20.1935	high
2019-07-13	Ixodes ricinus	female	4	Kaliningrad region	54.8247	20.5134	high
2019-07-20	Ixodes ricinus	female	3	Kaliningrad region	54.6992	20.1961	high
2019-07-20	Ixodes ricinus	male	2	Kaliningrad region	54.6992	20.1961	high
2019-08-04	Ixodes ricinus	male	1	Kaliningrad region	54.7001	20.1982	high
2019-08-04	Ixodes ricinus	female	3	Kaliningrad region	54.7001	20.1982	high
2019-08-06	Ixodes ricinus	male	3	Kaliningrad region	54.6979	20.1918	high
2019-09-15	Ixodes ricinus	male	2	Kaliningrad region	54.6985	20.1914	high
2019-09-15	Ixodes ricinus	female	2	Kaliningrad region	54.6985	20.1914	high
2019-10-05	Ixodes ricinus	female	10	Kaliningrad region	54.8249	20.5178	high
2014	Ixodes persulcatus	female	1	Kemerovo region	55.8469	85.3227	low
2014	Ixodes persulcatus	female	1	Kemerovo region	55.6799	85.2097	low
2014	Ixodes persulcatus	female	1	Kemerovo region	55.71	85.6269	low
2014	Ixodes persulcatus	female	1	Kemerovo region	56.2795	87.7643	low
2014	Ixodes persulcatus	female	1	Kemerovo region	54.7912	87.6087	low
2017-05-17	Haemaphysalis japonica	female	10	Khabarovsk territory	48.2689	135.107	low
2017-10-04	Ixodes trianguliceps	larvae	11	Moscow	55.7592	37.3947	high
2017-10-10	Ixodes trianguliceps	female	1	Moscow	55.7678	37.3861	high
2019-06-17	Ixodes trianguliceps	female	1	Moscow region	55.9393	36.1722	high
2019-06-17	Ixodes trianguliceps	female	2	Moscow region	55.9357	36.1718	high
2020-05-06	Ixodes ricinus	female	47	Moscow region	56.1229	35.8705	high
2020-05-06	Ixodes ricinus	male	57	Moscow region	56.1267	35.874	high
2020-05-06	Ixodes ricinus	nymph	10	Moscow region	56.1304	35.8692	high
2020-05-06	Dermacentor reticulatus	female	49	Moscow region	56.1241	35.8756	high
2020-05-06	Dermacentor reticulatus	male	24	Moscow region	56.1274	5.87258	high
2020-05-07	Ixodes ricinus	female	4	Moscow region	56.1094	35.9279	high
2020-05-07	Ixodes ricinus	male	10	Moscow region	56.1114	35.9343	high
2020-05-07	Ixodes ricinus	nymph	1	Moscow region	56.1135	35.9344	high
2020-05-07	Dermacentor reticulatus	female	59	Moscow region	56.1157	35.9293	high
2020-05-07	Dermacentor reticulatus	male	37	Moscow region	56.109	35.9351	high
2020-05-25	Ixodes ricinus	female	68	Moscow region	55.5971	38.2142	high
2020-05-25	Ixodes ricinus	male	54	Moscow region	55.5988	38.2145	high
2020-05-25	Ixodes ricinus	nymph	9	Moscow region	55.6013	38.2118	high
2020-05-25	Dermacentor reticulatus	female	1	Moscow region	55.5971	38.2142	high
2020-05-27	Dermacentor reticulatus	female	73	Moscow region	56.1621	35.7538	high
2020-05-27	Dermacentor reticulatus	male	26	Moscow region	56.1616	35.7693	high
2020-05-27	Ixodes ricinus	female	25	Moscow region	56.1644	35.7719	high
2020-05-27	Ixodes ricinus	male	23	Moscow region	56.1621	35.7621	high
2020-05-27	Ixodes ricinus	nymph	6	Moscow region	56.1637	35.7523	high
2020-06-17	Ixodes ricinus	female	17	Moscow region	56.1229	35.8705	high
2020-06-17	Ixodes ricinus	male	18	Moscow region	56.1267	35.874	high
2020-06-17	Ixodes ricinus	nymph	25	Moscow region	56.1304	35.8692	high
2020-06-17	Ixodes ricinus	larvae	32	Moscow region	56.1284	35.8708	high
2020-06-17	Dermacentor reticulatus	female	1	Moscow region	56.1284	35.8708	high
2016-04-01	Dermacentor nuttalli	male	26	Republic of Altai	49.8006	88.8875	high
2016-04-04	Dermacentor silvarum	female	10	Republic of Altai	51.1062	86.1503	high
2016-04-04	Dermacentor silvarum	male	9	Republic of Altai	51.1062	86.1503	high
2016-04-06	Dermacentor reticulatus	female	27	Republic of Altai	52.0265	85.8522	high
2016-04-06	Dermacentor reticulatus	male	26	Republic of Altai	52.0265	85.8522	high
2016-04-06	Dermacentor silvarum	female	50	Republic of Altai	51.8848	86.0574	high
2016-04-06	Dermacentor silvarum	female	50	Republic of Altai	51.8566	86.1289	high
2016-04-06	Dermacentor nuttalli	female	19	Republic of Altai	51.2443	86.0639	high
2016-04-06	Haemaphysalis concinna	male	8	Republic of Altai	51.8848	86.0574	high
2016-04-12	Dermacentor marginatus	male	25	Republic of Altai	52.0265	85.8522	high
2016-04-24	Ixodes persulcatus	male	6	Republic of Altai	51.8994	86.1909	low
2016-05-12	Ixodes persulcatus	female	23	Republic of Altai	52.1022	87.1016	low
2016-05-12	Ixodes persulcatus	male	24	Republic of Altai	52.1022	87.1016	low
2016-05-16	Ixodes persulcatus	male	25	Republic of Altai	51.5178	85.6764	low
2013-06-13	Ixodes persulcatus	male	3	Republic of Karelia	61.3622	30.9273	medium
2013-06-15	Ixodes persulcatus	male	9	Republic of Karelia	62.0688	33.961	medium
2013-10-06	Ixodes persulcatus	female	5	Republic of Karelia	61.3622	30.9273	medium
2013-10-06	Ixodes persulcatus	female	5	Republic of Karelia	62.0695	33.9627	medium
2013-10-06	Ixodes persulcatus	male	3	Republic of Karelia	61.3622	30.9273	medium
2014-06-13	Ixodes persulcatus	female	5	Republic of Karelia	62.0656	33.9575	high
2014-06-13	Ixodes persulcatus	male	3	Republic of Karelia	62.0656	33.9575	high
2014-06-14	Ixodes persulcatus	female	2	Republic of Karelia	62.0652	33.9549	high
2015-06-16	Ixodes persulcatus	male	1	Republic of Karelia	61.4329	30.1415	high
2015-06-17	Ixodes ricinus	female	7	Republic of Karelia	61.6599	30.0129	high
2015-06-17	Ixodes ricinus	male	6	Republic of Karelia	61.6659	30.0163	high
2015-08-08	Ixodes ricinus	male	3	Republic of Karelia	61.4071	30.0817	high
2015-08-08	Ixodes ricinus	female	5	Republic of Karelia	61.3825	29.9948	high
2015-08-08	Ixodes ricinus	female	5	Republic of Karelia	61.4195	30.1166	high
2015-08-08	Ixodes ricinus	female	2	Republic of Karelia	61.4071	30.0817	high
2015-08-08	Ixodes ricinus	female	4	Republic of Karelia	61.4321	30.1313	high
2015-08-08	Ixodes ricinus	male	3	Republic of Karelia	61.4321	30.1313	high
2015-08-09	Ixodes ricinus	female	2	Republic of Karelia	61.4585	30.1648	high
2015-08-09	Ixodes ricinus	male	1	Republic of Karelia	61.5894	30.0389	high
2015-08-09	Ixodes ricinus	female	3	Republic of Karelia	61.6487	30.0075	high
2015-08-09	Ixodes ricinus	male	2	Republic of Karelia	61.6487	30.0075	high
2015-08-09	Ixodes ricinus	female	4	Republic of Karelia	61.6561	30.0127	high
2015-08-09	Ixodes ricinus	male	5	Republic of Karelia	61.6561	30.0127	high
2015-08-09	Ixodes ricinus	female	4	Republic of Karelia	61.6659	30.0163	high
2015-08-09	Ixodes ricinus	male	1	Republic of Karelia	61.6659	30.0163	high
2015-08-10	Ixodes ricinus	female	1	Republic of Karelia	61.4585	30.1648	high
2015-08-10	Ixodes ricinus	male	2	Republic of Karelia	61.306	29.9263	high
2015-08-10	Ixodes ricinus	female	3	Republic of Karelia	61.3841	29.7956	high
2015-08-10	Ixodes ricinus	male	1	Republic of Karelia	61.3841	29.7956	high
2015-08-10	Ixodes ricinus	female	4	Republic of Karelia	61.3941	29.7829	high
2015-08-10	Ixodes ricinus	male	3	Republic of Karelia	61.3941	29.7829	high
2015-08-11	Ixodes ricinus	male	1	Republic of Karelia	61.4585	30.1648	high
2015-10-08	Ixodes persulcatus	male	1	Republic of Karelia	61.306	29.9263	high
august 2014	Ixodes ricinus	female	19	Republic of Tatarstan	55.7665	48.7626	medium
august 2014	Ixodes ricinus	male	3	Republic of Tatarstan	55.7665	48.7626	medium
may 2015	Ixodes ricinus	male	5	Republic of Tatarstan	55.8475	48.7682	medium
may 2015	Ixodes ricinus	female	23	Republic of Tatarstan	55.8475	48.7682	medium
may 2015	Ixodes ricinus	female	7	Republic of Tatarstan	55.9638	49.0949	medium
june 2015	Ixodes ricinus	male	10	Republic of Tatarstan	55.9638	49.0949	medium
june 2015	Ixodes ricinus	male	3	Republic of Tatarstan	55.7665	48.7626	medium
2015-04-09	Ixodes ricinus	male	5	Ulyanovsk region	54.3262	47.6248	low
2015-04-29	Ixodes ricinus	male	1	Ulyanovsk region	54.2046	48.0679	low
2015-04-29	Ixodes ricinus	male	1	Ulyanovsk region	53.5104	46.9242	low
2015-05-05	Ixodes ricinus	male	8	Ulyanovsk region	54.3004	47.6094	low
2015-05-19	Ixodes ricinus	male	1	Ulyanovsk region	54.5996	48.4188	low
2015-05-19	Ixodes ricinus	male	1	Ulyanovsk region	54.57	48.3275	low
2015-05-19	Ixodes ricinus	female	2	Ulyanovsk region	54.57	48.3275	low
2015-05-19	Ixodes ricinus	male	5	Ulyanovsk region	54.5866	48.4159	low
2015-05-20	Ixodes ricinus	male	1	Ulyanovsk region	54.5982	48.42	low
2015-05-20	Ixodes ricinus	female	1	Ulyanovsk region	54.5735	48.3249	low
2015-05-20	Ixodes ricinus	male	2	Ulyanovsk region	54.5735	48.3249	low
2015-05-20	Ixodes ricinus	nymph	2	Ulyanovsk region	54.5735	48.3249	low
2015-05-20	Ixodes ricinus	female	3	Ulyanovsk region	54.587	48.4158	low
2015-05-20	Ixodes ricinus	male	3	Ulyanovsk region	54.587	48.4158	low
2015-05-20	Ixodes ricinus	nymph	1	Ulyanovsk region	54.587	48.4158	low
2015-05-20	Ixodes ricinus	female	2	Ulyanovsk region	54.5877	48.4166	low
2015-05-20	Ixodes ricinus	male	5	Ulyanovsk region	54.5877	48.4166	low
2015-05-20	Ixodes ricinus	male	1	Ulyanovsk region	54.2082	48.066	low
2015-07-22	Ixodes ricinus	female	1	Ulyanovsk region	54.2064	48.0664	low
2015-09-21	Ixodes ricinus	female	2	Ulyanovsk region	53.4691	47.6906	low
2015-09-21	Ixodes ricinus	male	1	Ulyanovsk region	53.4691	47.6906	low
2017-09-10	Ixodes ricinus	male	10	Voronezh region	51.6302	39.6715	high
2017-09-10	Ixodes ricinus	female	5	Voronezh region	51.6302	39.6715	high
2018-05-13	Ixodes ricinus	female	22	Voronezh region	51.7138	39.3634	high
2018-05-13	Ixodes ricinus	female	5	Voronezh region	51.7855	39.4063	high
2018-05-13	Ixodes ricinus	female	5	Voronezh region	51.6764	39.2741	high
2018-05-13	Ixodes ricinus	female	6	Voronezh region	51.6382	39.686	high
2018-09-17	Ixodes ricinus	male	2	Voronezh region	51.6564	39.0367	high
2018-09-17	Ixodes ricinus	female	1	Voronezh region	51.6383	39.6858	high
2018-05-13	Ixodes ricinus	female	6	Voronezh region	51.6382	39.686	high
