# Supplementary material for: Integrated Jingmenvirus Polymerase Gene in Ixodes ricinus Genome
Source: Viruses. 2022 Aug 29;14(9):1908. doi: 10.3390/v14091908 (PMC9501327; doi:10.3390/v14091908)
Supplement: Supplementary file 1 [file viruses-14-01908-s001.zip › Table S4. Data on Ixodes ricinus ticks that were PCR-positive on the Integrated Jingmenvirus polymerase gene.xlsx]

## Sheet: About
Table S4
Data on Ixodes ricinus ticks that were PCR-positive on the Integrated Jingmenvirus polymerase gene

## Sheet: Data
Sample's ID	Species	Sex/Stage	Date	Location	Ticks per pool	qPCR with IRJPG specific primers and probe	Sequencing of segment 1, GenBank Accession Number	Genovariant
17423	Ixodes ricinus	2f, 1m, 2NN	2013-07-09	Belgorod region	5		ON933885	3
17425	Ixodes ricinus	nymph	2013-07-09	Belgorod region	5	qPCR
17426	Ixodes ricinus	1m4NN	2013-07-09	Belgorod region	5		ON933886	3
17433	Ixodes ricinus	2f, 3NN	2013-08-14	Belgorod region	5	qPCR
17434	Ixodes ricinus	2f, 2m, 1NN	2013-08-14	Belgorod region	5		ON933887	3
17435	Ixodes ricinus	2f, 2m, 1NN	2013-08-14	Belgorod region	5		ON933888	3
17436	Ixodes ricinus	1f, 1m, 1NN	2013-08-14	Belgorod region	3		ON933889	3
17437	Ixodes ricinus	1f, 1m, 1NN	2013-08-14	Belgorod region	3		ON933890	3
17438	Ixodes ricinus	1f, 1m, 1NN	2013-08-14	Belgorod region	3	qPCR
17441	Ixodes ricinus	2f, 3m	2013-08-14	Belgorod region	5		ON933891	3
17442	Ixodes ricinus	1f, 3NN	2013-08-14	Belgorod region	4	qPCR
32646	Ixodes ricinus	male	2019-07-07	Kaliningrad region	1	qPCR
32654	Ixodes ricinus	female	2019-07-20	Kaliningrad region	1		ON933892	3
32659	Ixodes ricinus	male	2019-08-06	Kaliningrad region	2		ON933893	3
32660	Ixodes ricinus	male	2019-08-06	Kaliningrad region	1	qPCR
32706	Ixodes ricinus	male	2019-07-13	Kaliningrad region	2	qPCR
32714	Ixodes ricinus	male	2019-07-13	Kaliningrad region	2	qPCR
32715	Ixodes ricinus	female	2019-07-13	Kaliningrad region	1	qPCR
32733	Ixodes ricinus	female	2019-04-28	Kaliningrad region	1	qPCR
32767	Ixodes ricinus	female	2019-05-25	Kaliningrad region	1	qPCR
32773	Ixodes ricinus	male	2019-04-28	Kaliningrad region	3	qPCR
82	Ixodes ricinus	male	2020-05-06	Moscow region	1		ON933897	2
94	Ixodes ricinus	female	2020-05-06	Moscow region	1		ON933935	3
95	Ixodes ricinus	female	2020-05-06	Moscow region	1		ON933898	3
98	Ixodes ricinus	female	2020-05-06	Moscow region	1		ON933936	3
99	Ixodes ricinus	male	2020-05-06	Moscow region	1		ON933937	3
100	Ixodes ricinus	male	2020-05-06	Moscow region	1		ON933899	1
109	Ixodes ricinus	female	2020-05-06	Moscow region	1		ON933900	3
110	Ixodes ricinus	female	2020-05-06	Moscow region	1		ON933901	2
115	Ixodes ricinus	male	2020-05-06	Moscow region	1		ON933938	3
124	Ixodes ricinus	female	2020-05-06	Moscow region	1		ON933939	3
129	Ixodes ricinus	male	2020-05-06	Moscow region	1		ON933945	3
140	Ixodes ricinus	female	2020-05-06	Moscow region	1		ON933902	2
141	Ixodes ricinus	female	2020-05-06	Moscow region	1		ON933940	3
145	Ixodes ricinus	nymph	2020-05-06	Moscow region	1		ON933941	3
147	Ixodes ricinus	male	2020-05-06	Moscow region	1		ON933903	3
148	Ixodes ricinus	female	2020-05-06	Moscow region	1		ON933946	3
151	Ixodes ricinus	female	2020-05-06	Moscow region	1		ON933904	3
154	Ixodes ricinus	female	2020-05-06	Moscow region	1		ON933905	3
155	Ixodes ricinus	female	2020-05-06	Moscow region	1		ON933906	3
180	Ixodes ricinus	female	2020-05-06	Moscow region	1		OP068153	3
184	Ixodes ricinus	female	2020-05-06	Moscow region	1		ON933942	3
193	Ixodes ricinus	nymph	2020-05-06	Moscow region	1		ON933943	3.03846
194	Ixodes ricinus	nymph	2020-05-06	Moscow region	1		ON933944	3.05495
195	Ixodes ricinus	nymph	2020-05-06	Moscow region	1		ON933947	3.07143
197	Ixodes ricinus	male	2020-05-06	Moscow region	1		ON933948	3.08791
213	Ixodes ricinus	nymph	2020-05-06	Moscow region	1	qPCR
219	Ixodes ricinus	male	2020-05-06	Moscow region	1		ON933907	3.12088
223	Ixodes ricinus	male	2020-05-06	Moscow region	1	qPCR
224	Ixodes ricinus	male	2020-05-06	Moscow region	1	qPCR
228	Ixodes ricinus	male	2020-05-06	Moscow region	1	qPCR
231	Ixodes ricinus	female	2020-05-06	Moscow region	1		ON933908	3.18681
243	Ixodes ricinus	male	2020-05-06	Moscow region	1		ON933949	3.2033
244	Ixodes ricinus	male	2020-05-06	Moscow region	1		ON933909	3.21978
250	Ixodes ricinus	male	2020-05-06	Moscow region	1		ON933910	3.23626
251	Ixodes ricinus	female	2020-05-06	Moscow region	1		ON933911	3.25275
252	Ixodes ricinus	female	2020-05-06	Moscow region	1		ON933912	3.26923
253	Ixodes ricinus	female	2020-05-06	Moscow region	1		ON933913	3.28571
258	Ixodes ricinus	male	2020-05-06	Moscow region	1		ON933914	3.3022
260	Ixodes ricinus	female	2020-05-06	Moscow region	1		ON933915	3.31868
261	Ixodes ricinus	female	2020-05-06	Moscow region	1		ON933916	3.33516
262	Ixodes ricinus	female	2020-05-06	Moscow region	1		ON933917	2
263	Ixodes ricinus	male	2020-05-06	Moscow region	1		ON933918	3
264	Ixodes ricinus	female	2020-05-06	Moscow region	1		OP068155	3
265	Ixodes ricinus	female	2020-05-06	Moscow region	1		ON933950	3
266	Ixodes ricinus	male	2020-05-06	Moscow region	1		ON933919	3
267	Ixodes ricinus	male	2020-05-06	Moscow region	1		ON933920	2
268	Ixodes ricinus	female	2020-05-06	Moscow region	1		ON933921	3
288	Ixodes ricinus	male	2020-05-07	Moscow region	1		OP068154	3
289	Ixodes ricinus	female	2020-05-07	Moscow region	1		ON933922	3
376	Ixodes ricinus	female	2020-05-07	Moscow region	1	qPCR
379	Ixodes ricinus	male	2020-05-07	Moscow region	1	qPCR
723	Ixodes ricinus	female	2020-06-17	Moscow region	1	qPCR
727	Ixodes ricinus	female	2020-06-17	Moscow region	1	qPCR
746	Ixodes ricinus	female	2020-06-17	Moscow region	1	qPCR
p4/383	Ixodes ricinus	female	2020-05-27	Moscow region	5	qPCR
p40/584	Ixodes ricinus	female	2020-05-25	Moscow region	5	qPCR
p41/590	Ixodes ricinus	male	2020-05-25	Moscow region	5	qPCR
p42/595	Ixodes ricinus	female	2020-05-25	Moscow region	5	qPCR
p44/605	Ixodes ricinus	female	2020-05-25	Moscow region	5	qPCR
p45/610	Ixodes ricinus	male	2020-05-25	Moscow region	5	qPCR
p46/615	Ixodes ricinus	male	2020-05-25	Moscow region	5	qPCR
p48/625	Ixodes ricinus	female	2020-05-25	Moscow region	5	qPCR
p6/399	Ixodes ricinus	male	2020-05-27	Moscow region	5	qPCR
p74/757	Ixodes ricinus	nymph	2020-06-17	Moscow region	5	qPCR
p77/771	Ixodes ricinus	nymph	2020-06-17	Moscow region	5	qPCR
T33523	Ixodes ricinus	larvae	2020-06-17	Moscow region	23	qPCR
РК67	Ixodes ricinus	female	2015-06-17	Republic of Karelia	2	qPCR
РК68	Ixodes ricinus	female	2015-06-17	Republic of Karelia	2	qPCR
РК69	Ixodes ricinus	male	2015-06-17	Republic of Karelia	3	qPCR
РК70	Ixodes ricinus	female	2015-06-17	Republic of Karelia	2	qPCR
РК71	Ixodes ricinus	female	2015-06-17	Republic of Karelia	2	qPCR
РК72	Ixodes ricinus	male	2015-06-17	Republic of Karelia	2		ON933894	3
РК76	Ixodes ricinus	female	2015-08-10	Republic of Karelia	2		ON933895	3
РК77	Ixodes ricinus	male	2015-08-10	Republic of Karelia	2		ON933896	3
РК78	Ixodes ricinus	female	2015-08-10	Republic of Karelia	3	qPCR
РК80	Ixodes ricinus	female	2015-08-10	Republic of Karelia	2	qPCR
21922	Ixodes ricinus	female	august 2014	Republic of Tatarstan	5	qPCR	ON933923	3
21923	Ixodes ricinus	female	august 2014	Republic of Tatarstan	5	qPCR
21924	Ixodes ricinus	female	august 2014	Republic of Tatarstan	5		ON933924	3
21925	Ixodes ricinus	female	august 2014	Republic of Tatarstan	4	qPCR
21926	Ixodes ricinus	male	august 2014	Republic of Tatarstan	3	qPCR
22888	Ixodes ricinus	male	may 2015	Republic of Tatarstan	5	qPCR
22892	Ixodes ricinus	female	may 2015	Republic of Tatarstan	7		ON933925	3
22893	Ixodes ricinus	male	may 2015	Republic of Tatarstan	10	qPCR
22897	Ixodes ricinus	male	may 2015	Republic of Tatarstan	3		ON933926	3
22681	Ixodes ricinus	female	2015-04-29	Ulyanovsk region	1		ON933927	3
22683	Ixodes ricinus	male	2015-05-19	Ulyanovsk region	1	qPCR	ON933928	3
22684	Ixodes ricinus	female	2015-05-20	Ulyanovsk region	1	qPCR
22685	Ixodes ricinus	2f, 1m	2015-05-19	Ulyanovsk region	3		ON933929	3
22686	Ixodes ricinus	1f, 2m, 2NN	2015-05-20	Ulyanovsk region	5	qPCR
22687	Ixodes ricinus	1f, 4m	2015-05-20	Ulyanovsk region	5	qPCR
22688	Ixodes ricinus	2f, 2m, 1NN	2015-05-19	Ulyanovsk region	5	qPCR
22689	Ixodes ricinus	2f, 5m	2015-05-20	Ulyanovsk region	7		ON933930	3
22690	Ixodes ricinus	female	2015-05-20	Ulyanovsk region	1	qPCR
22693	Ixodes ricinus	4f, 5m, 1NN	2015-05-05	Ulyanovsk region	10	qPCR
30203	Ixodes ricinus	female	2018-05-13	Voronezh region	6		ON933932	3
30204	Ixodes ricinus	female	2018-05-13	Voronezh region	5		ON933933	3
30207	Ixodes ricinus	female	2018-05-13	Voronezh region	5		ON933934	3
30208	Ixodes ricinus	female	2018-05-13	Voronezh region	5	qPCR
30209	Ixodes ricinus	female	2018-05-13	Voronezh region	5	qPCR
25251-25255	Ixodes ricinus	male	2017-09-10	Voronezh region	5	qPCR
26289-26290	Ixodes ricinus	female	2017-09-10	Voronezh region	2	qPCR
28772-28775	Ixodes ricinus	female	2018-05-13	Voronezh region	4	qPCR
28776-28779	Ixodes ricinus	female	2018-05-13	Voronezh region	4		ON933931	3
30210-1	Ixodes ricinus	female	2018-05-13	Voronezh region	3	qPCR
